# Supplementary material for: Life Cycle Assessment of Sustainable Asphalt Pavement Solutions Involving Recycled Aggregates and Polymers
Source: Materials (Basel). 2021 Jul 11;14(14):3867. doi: 10.3390/ma14143867 (PMC8303268; doi:10.3390/ma14143867)
Supplement: Supplementary file 1 [file materials-14-03867-s001.zip]

Archive with 4 entries (3 files):
- materials-1276990 - SM/
- materials-1276990 - SM/Supplementary material_Table S1 life cycle inventory data sources.xlsx
- materials-1276990 - SM/Supplementary material_Table S2 life cycle impact category indicators of all the pavement configurations.xlsx
- materials-1276990 - SM/Supplementary material_Tables from S3 to S22 process contribution to each indicator of all pavement configurations.xlsx
