# Supplementary material for: Life Cycle Assessment of Sustainable Asphalt Pavement Solutions Involving Recycled Aggregates and Polymers
Source: Materials (Basel). 2021 Jul 11;14(14):3867. doi: 10.3390/ma14143867 (PMC8303268; doi:10.3390/ma14143867)
Supplement: Supplementary file 1 [file materials-14-03867-s001.zip › materials-1276990 - SM/Supplementary material_Table S1 life cycle inventory data sources.xlsx]

## Sheet: Cover page
Supplementary material
Life Cycle Assessment of sustainable asphalt pavement solutions involving recycled aggregates and polymers
Cristina Oreto1, Francesca Russo1, Rosa Veropalumbo1*, Nunzio Viscione1, Salvatore Antonio Biancardo1, Gianluca Dell’Acqua1
1Department of Civil, Construction and Environmental Engineering, Federico II University of Naples, Via Claudio 21, 80125, Naples, Italy; cristina.oreto@unina.it (C.O.), francesca.russo2@unina.it (F.R.), rosa.veropalumbo@unina.it (R.V.), nunzio.viscione@unina.it (N.V.), salvatoreantonio.biancardo@unina.it (S.A.B.), gianluca.dellacqua@unina.it (G.D.)
*Correspondence: rosa.veropalumbo@unina.it; Tel.: +39 0817683379
Summary of content:
Table S1: Life cycle inventory data sources

## Sheet: Table S1
Phase of the life cycle	Unit process	Primary data	Secondary data
Aggregates production	coarse limestone aggregates	amount in the asphalt mixtures (see Table 4)	Ecoinvent 3 database: Gravel, crushed {RoW}| production | Cut-off, U
	coarse basalt aggregates		Ecoinvent 3 database: Basalt {RER}| quarry operation | Cut-off, U
	limestone sand		Ecoinvent 3 database: Sand {RoW}| gravel and quarry operation | Cut-off, U
	limestone filler		Ecoinvent 3 database: Lime, packed {Europe without Switzerland}| lime production, milled, packed | Cut-off, U
Bituminous binders production	neat bitumen	amount in the asphalt mixtures (see Table 4)	The Eurobitume Life-Cycle Inventory for Bitumen, Version 3.1, European Bitumen Association, Brussels, Belgium (2020)
	SBS-modified bitumen
	bitumen emulsion
Cement production	cement production	amount in the cold asphalt mixtures (see Table 4)	Ecoinvent 3 database: Cement, Portland {Europe without Switzerland}| market for | Cut-off, U
Recycled polymer pellets production	Plastic waste recycling and shredding	amount in the asphalt mixture (see Table 4)	Ecoinvent 3 database: Polyethylene terephthalate, granulate, bottle grade, recycled {RoW}| polyethylene terephthalate production, granulate, bottle grade, recycled | Cut-off, U
	Pelletisation		Santos et al. (2021)
CDW management	Waste concrete treatment facility	amount in the asphalt mixture (see Table 4)	Ecoinvent 3: Waste concrete gravel {RoW}| treatment of waste concrete gravel, recycling | Cut-off, U
JGW management	JGW collection	amount of JGW produced in the construction site ( 210 t) Productivity of the shovel (24.8 m3/h)	Ecoinvent 3 database: Machine operation, diesel, >= 74.57 kW, steady-state {GLO}| market for | Cut-off, U (Crushing of JGW)
	JGW crushing	amount in the asphalt mixtures (see Table 4) Productivity of the jaw mill (150 t/h)	Ecoinvent 3 database: Machine operation, diesel, >= 74.57 kW, steady-state {GLO}| market for | Cut-off, U (Crushing of JGW)
RAP management	RAP collection	amount of RAP produced in the construction site (210 t)	Ecoinvent 3: Waste asphalt {RoW}| treatment of, sanitary landfill | Cut-off, U
Hot mix asphalt production	Asphalt plant infrastructure		Ecoinvent 3 database: Industrial machine, heavy, unspecified {GLO}| market for | Cut-off, U
	Wheel loader for aggregates moving	amount of aggregates in the hot mix asphalt (see Table 4) productivity of the wheel loader (70 t/h)	Ecoinvent 3 database: Machine operation, diesel, >= 74.57 kW, steady-state {GLO}| market for | Cut-off, U
	Convey aggregates to the drum dryer	amount of aggregates in the hot mix asphalt (see Table 4)	Ecoinvent 3 database: Conveyor belt {GLO}| market for | Cut-off, U
	Aggregates drying	amount of asphalt mixture (see ??) Unit natural gas consumption (8.79 m3/t of asphalt mix)	Ecoinvent 3 database: Drying, natural gas {GLO}| market for | Cut-off, U
	Asphalt mixing	amount of asphalt mixture (see Table 4) Unit electricity consumption = 4.37 kWh/t of asphalt mix	Ecoinvent 3 database: Electricity, medium voltage {IT}| market for | Cut-off, U
			United States Environmental Protection Agency: emissions of Benzo(a)pyrene = 4.66E-10 kg/t
			United States Environmental Protection Agency: emissions of NMVOC = 0.00019 kg/t
Pavement construction with hot mix asphalt	Laying of hot mix asphalt	amount of asphalt mixture (see ??) productivity of machinery = 351 t/h (wearing course), 205 t/h (binder layer), 117 t/h (base layer)	Ecoinvent 3 database: Machine operation, diesel, >= 74.57 kW, steady-state {GLO}| market for | Cut-off, U (Paver)
	Compaction of hot mix asphalt		Ecoinvent 3 database: Machine operation, diesel, >= 18.64 kW and < 74.57 kW, steady-state {GLO}| market for | Cut-off, U (Roller)
Base layer construction with cold in-place recycling technique	Surface levelling and RAP placing over the pavement surface	amount of cold asphalt mixture (see ?) Grader productivity = 545 m2/h	Ecoinvent 3 database: Machine operation, diesel, >= 74.57 kW, steady-state {GLO}| market for | Cut-off, U (Grader)
	Mixing of components and laying of cold mix asphalt	pulvimixer productivity = 750m2/h	Ecoinvent 3 database: Machine operation, diesel, >= 74.57 kW, steady-state {GLO}| market for | Cut-off, U (Pulvimixer)
	Compaction of cold mix asphalt	3 rollers, productivity = 141 t/h	Ecoinvent 3 database: Machine operation, diesel, >= 74.57 kW, steady-state {GLO}| market for | Cut-off, U (Roller 1)
			Ecoinvent 3 database: Machine operation, diesel, >= 18.64 kW and < 74.57 kW, steady-state {GLO}| market for | Cut-off, U (Roller 2)
			Ecoinvent 3 database: Machine operation, diesel, >= 18.64 kW and < 74.57 kW, steady-state {GLO}| market for | Cut-off, U (Roller 3)
End of life	Demolition of the pavement	Productivity of the milling machine = 150 t/h	Ecoinvent 3 database: Machine operation, diesel, >= 74.57 kW, steady-state {GLO}| market for | Cut-off, U (Milling machine)
	Disposal in landfill	amount of landfilled asphalt waste	Ecoinvent 3 database: Waste asphalt {RoW}| treatment of, sanitary landfill | Cut-off, U
Transportation	Transport by ship	Covered distance (see Fig. x) Amount of materials (raw materials, asphalt mixtures, asphalt waste) to be supplied (see Table 4)	Ecoinvent 3 database: Transport, freight, sea, tanker for liquid goods other than petroleum and liquefied natural gas {GLO}| market for transport, freight, sea, tanker for liquid goods other than petroleum and liquefied natural gas | Cut-off, U
	Transport by road		Ecoinvent 3 database: Transport, freight, lorry 16-32 metric ton, euro4 {RER}| market for transport, freight, lorry 16-32 metric ton, EURO4 | Cut-off, U
