# Supplementary material for: Life Cycle Assessment of Sustainable Asphalt Pavement Solutions Involving Recycled Aggregates and Polymers
Source: Materials (Basel). 2021 Jul 11;14(14):3867. doi: 10.3390/ma14143867 (PMC8303268; doi:10.3390/ma14143867)
Supplement: Supplementary file 1 [file materials-14-03867-s001.zip › materials-1276990 - SM/Supplementary material_Table S2 life cycle impact category indicators of all the pavement configurations.xlsx]

## Sheet: Cover page
Supplementary material
Life Cycle Assessment of sustainable asphalt pavement solutions involving recycled aggregates and polymers
Cristina Oreto1, Francesca Russo1, Rosa Veropalumbo1*, Nunzio Viscione1, Salvatore Antonio Biancardo1, Gianluca Dell’Acqua1
1Department of Civil, Construction and Environmental Engineering, Federico II University of Naples, Via Claudio 21, 80125, Naples, Italy; cristina.oreto@unina.it (C.O.), francesca.russo2@unina.it (F.R.), rosa.veropalumbo@unina.it (R.V.), nunzio.viscione@unina.it (N.V.), salvatoreantonio.biancardo@unina.it (S.A.B.), gianluca.dellacqua@unina.it (G.D.)
*Correspondence: rosa.veropalumbo@unina.it; Tel.: +39 0817683379
Summary of content:
Table S2: Life cycle impact category indicators of all the pavement configurations

## Sheet: Table S2
	Global warming (kg CO2 eq)	Stratospheric ozone depletion (kg CFC11 eq)	Ionizing radiation (kBq Co-60 eq)	Ozone formation, Human health (kg NOx eq)	Fine particulate matter formation (kg PM2.5 eq)	Ozone formation, Terrestrial ecosystems (kg NOx eq)	Terrestrial acidification (kg SO2 eq)	Freshwater eutrophication (kg P eq)	Marine eutrophication (kg N eq)	Terrestrial ecotoxicity (kg 1,4-DCB)	Freshwater ecotoxicity (kg 1,4-DCB)	Marine ecotoxicity (kg 1,4-DCB)	Human carcinogenic toxicity (kg 1,4-DCB)	Human non-carcinogenic toxicity (kg 1,4-DCB)	Land use (m2a crop eq)	Mineral resource scarcity (kg Cu eq)	Fossil resource scarcity (kg oil eq)	Water consumption (m3)
W(HMA),Bi(HMA),Ba(HMA)	667562	0.274198	25684.2	3413.14	4180.18	3662.03	2392.16	83.9769	1182.41	4.8084e+06	32129.4	45542.6	19353.3	612852	68297.9	2210.8	525235	10085.8
W(HMA),Bi(HMA-PMB),Ba(HMA)	677444	0.274186	25683.9	3438.26	4195.84	3686.64	2445.7	83.9757	1182.41	4.80818e+06	32129	45542.1	19352.9	612843	68297.4	2210.73	524550	10494.9
Percentage variation compared to W(HMA),Bi(HMA),Ba(HMA)	0.0148025	-4.12836e-05	-1.31947e-05	0.00735966	0.00374693	0.00672089	0.0223805	-1.37367e-05	-8.65365e-08	-4.37696e-05	-1.09561e-05	-1.25649e-05	-2.2871e-05	-1.52913e-05	-6.98066e-06	-2.95432e-05	-0.00130385	0.0405656
W(HMA),Bi(HMA-PMA),Ba(HMA)	669813	0.275479	25846.3	3413.66	4183.44	3662.42	2395.11	84.9422	1182.97	4.83232e+06	32511.9	46053.1	19524.7	620963	68419.6	2224.04	519857	10099.1
Percentage variation compared to W(HMA),Bi(HMA),Ba(HMA)	0.00337101	0.00467283	0.00631157	0.000151148	0.000779431	0.000108304	0.00123241	0.0114952	0.000465963	0.00497468	0.0119075	0.0112082	0.00885525	0.0132345	0.00178266	0.00598954	-0.0102391	0.00131977
W(HMA),Bi(HMA-CDW),Ba(HMA)	667914	0.272958	25345.9	3423.98	4183.07	3673.38	2402.92	83.2692	1181.99	4.79576e+06	32062.3	45447.9	19290.3	610759	67504.6	2211.11	537420	9918.03
Percentage variation compared to W(HMA),Bi(HMA),Ba(HMA)	0.000525969	-0.00452258	-0.0131723	0.00317518	0.00069167	0.00309865	0.00449527	-0.00842717	-0.000355203	-0.00262682	-0.00208761	-0.00207936	-0.00325479	-0.00341613	-0.011615	0.000139792	0.0232004	-0.0166328
W(HMA),Bi(HMA-FA),Ba(HMA)	665938	0.273499	25396.9	3407.33	4177.02	3656.04	2384.15	83.4142	1182.01	4.82049e+06	32100.2	45510.5	19324.5	611879	67573.3	2217.38	522067	9929.83
Percentage variation compared to W(HMA),Bi(HMA),Ba(HMA)	-0.00243349	-0.00254752	-0.0111854	-0.00170214	-0.000754441	-0.00163494	-0.00334856	-0.00670095	-0.00034532	0.00251609	-0.000907938	-0.000706089	-0.00148786	-0.00158752	-0.0106089	0.00297483	-0.00603066	-0.0154628
W(HMA),Bi(HMA),Ba(HMA-JGW)	665131	0.26818	24648.8	3419.19	4178.63	3669.21	2411.31	80.8212	1181.51	4.71595e+06	28282.5	40142.2	18479.6	423725	66018.3	2170.95	564596	9745.09
Percentage variation compared to W(HMA),Bi(HMA),Ba(HMA)	-0.00364202	-0.0219462	-0.0403118	0.00177301	-0.000369529	0.0019605	0.00800159	-0.0375785	-0.000766937	-0.0192267	-0.119731	-0.11858	-0.0451483	-0.308602	-0.0333766	-0.0180259	0.0749401	-0.0337797
W(HMA),Bi(HMA-PMB),Ba(HMA-JGW)	676346	0.268489	24664.4	3451.66	4196.47	3701.39	2471.34	80.8705	1181.51	4.72795e+06	28298.2	40169.2	18493.6	424217	66046.9	2173.52	567334	10158.8
Percentage variation compared to W(HMA),Bi(HMA),Ba(HMA)	0.0131573	-0.0208199	-0.0397066	0.0112857	0.00389692	0.0107475	0.0330995	-0.0369905	-0.000763351	-0.0167311	-0.119241	-0.117988	-0.0444207	-0.307799	-0.0329575	-0.016865	0.080154	0.00723891
W(HMA),Bi(HMA-PMA),Ba(HMA-JGW)	668723	0.269788	24826.9	3427.22	4184.12	3677.33	2420.92	81.8374	1182.06	4.7521e+06	28681.3	40680.3	18665.7	432339	66169.2	2186.85	562644	9762.97
Percentage variation compared to W(HMA),Bi(HMA),Ba(HMA)	0.0017391	-0.0160832	-0.0333782	0.00412373	0.000942389	0.00417865	0.0120217	-0.0254771	-0.000297269	-0.0117077	-0.10732	-0.106764	-0.0355316	-0.294547	-0.0311673	-0.010835	0.0712237	-0.0320063
W(HMA),Bi(HMA-CDW),Ba(HMA-JGW)	666815	0.26726	24326.4	3437.38	4183.7	3688.12	2428.56	80.164	1181.09	4.71553e+06	28231.5	40075	18431.1	422133	65254.1	2173.89	580205	9581.9
Percentage variation compared to W(HMA),Bi(HMA),Ba(HMA)	-0.0011192	-0.0253012	-0.0528657	0.0071012	0.000841666	0.00712525	0.0152142	-0.0454039	-0.00111847	-0.0193142	-0.121318	-0.120055	-0.0476526	-0.3112	-0.0445655	-0.0166957	0.104658	-0.0499595
W(HMA),Bi(HMA-FA),Ba(HMA-JGW)	664151	0.26779	24377.1	3416.3	4176.27	3666.2	2405.14	80.3078	1181.1	4.74004e+06	28269	40137	18464.8	423244	65322.4	2180.09	561555	9590.09
Percentage variation compared to W(HMA),Bi(HMA),Ba(HMA)	-0.00510984	-0.0233687	-0.0508925	0.000926922	-0.000935428	0.0011382	0.00542219	-0.0436919	-0.00110868	-0.0142165	-0.12015	-0.118694	-0.0459093	-0.309387	-0.0435666	-0.0138912	0.0691509	-0.0491477
W(HMA),Bi(HMA),Ba(CMRA)	553653	0.206015	18483	2557.25	1985.49	2678.59	1876.55	61.411	948.506	3.41697e+06	25394.9	35887.6	14198.3	499976	53830.6	1761.23	423123	7245.95
Percentage variation compared to W(HMA),Bi(HMA),Ba(HMA)	-0.170635	-0.248661	-0.280375	-0.250764	-0.525022	-0.268549	-0.215545	-0.268716	-0.197823	-0.289374	-0.209604	-0.212001	-0.266364	-0.184183	-0.211826	-0.203352	-0.194411	-0.281568
W(HMA),Bi(HMA-PMB),Ba(CMRA)	543476	0.196623	17270	2455.55	1750.88	2561.46	1850.6	59.1866	913.252	3.23244e+06	24464.5	34556.5	13548.8	485702	51870.3	1683.7	402082	7128.77
Percentage variation compared to W(HMA),Bi(HMA),Ba(HMA)	-0.185879	-0.282916	-0.327604	-0.280559	-0.581148	-0.300535	-0.226392	-0.295204	-0.227638	-0.327751	-0.238562	-0.241227	-0.299926	-0.207473	-0.240529	-0.238419	-0.234472	-0.293186
W(HMA),Bi(HMA-PMA),Ba(CMRA)	557206	0.207579	18698	2561.53	1991.27	2682.89	1885.41	62.7247	949.274	3.4412e+06	25918.5	36581.5	14427.6	510952	53978.9	1777.82	419880	7268.63
Percentage variation compared to W(HMA),Bi(HMA),Ba(HMA)	-0.165312	-0.242958	-0.272002	-0.249508	-0.523641	-0.267377	-0.21184	-0.253072	-0.197173	-0.284335	-0.193307	-0.196764	-0.254514	-0.166273	-0.209655	-0.19585	-0.200586	-0.279319
W(HMA),Bi(HMA-CDW),Ba(CMRA)	556130	0.204292	17629.6	2578.99	1993.96	2701.24	1901.25	60.8929	947.916	3.39672e+06	25301.7	35755.9	14126.3	497473	52577	1756.55	444877	6957.25
Percentage variation compared to W(HMA),Bi(HMA),Ba(HMA)	-0.166925	-0.254946	-0.313602	-0.244394	-0.522997	-0.262366	-0.205219	-0.274885	-0.198322	-0.293586	-0.212504	-0.214891	-0.270083	-0.188267	-0.230181	-0.20547	-0.152993	-0.310192
W(HMA),Bi(HMA-FA),Ba(CMRA)	522015	0.202762	16860.8	2502.74	1968.91	2623.34	1825.61	58.1616	947.783	3.41053e+06	25057.7	35452.3	13926.2	492677	52660	1595.22	416708	6912.82
Percentage variation compared to W(HMA),Bi(HMA),Ba(HMA)	-0.218028	-0.260528	-0.343535	-0.266734	-0.528989	-0.283638	-0.236839	-0.307409	-0.198435	-0.290713	-0.220098	-0.221557	-0.280426	-0.196091	-0.228966	-0.278442	-0.206625	-0.314597
W(HMA),Bi(HMA),Ba(CMRA-JGW)	513832	0.198235	16753.1	2463.71	1933.02	2583.62	1798.66	55.7318	947.775	3.29044e+06	22094.2	31271	13188.3	348184	52158.2	1541.28	419875	6759.03
Percentage variation compared to W(HMA),Bi(HMA),Ba(HMA)	-0.230286	-0.277038	-0.347728	-0.278168	-0.537574	-0.294485	-0.248105	-0.336343	-0.198441	-0.315688	-0.312337	-0.313369	-0.318553	-0.431863	-0.236313	-0.302839	-0.200595	-0.329846
W(HMA),Bi(HMA-PMB),Ba(CMRA-JGW)	515921	0.195144	16464.8	2455.66	1961.15	2573.96	1835.24	54.7238	932.333	3.25843e+06	22155.3	31358.8	13045.1	363282	51329.1	1517.51	405238	7326.24
Percentage variation compared to W(HMA),Bi(HMA),Ba(HMA)	-0.227156	-0.288308	-0.358951	-0.280528	-0.530845	-0.297122	-0.232812	-0.348347	-0.211501	-0.322346	-0.310436	-0.31144	-0.325949	-0.407228	-0.248453	-0.313593	-0.228463	-0.273607
W(HMA),Bi(HMA-PMA),Ba(CMRA-JGW)	515989	0.199603	16961.7	2463.72	1958.14	2583.62	1803	57.0249	948.542	3.31287e+06	22613.8	31958.7	13409	359055	52302.2	1557.06	414068	6763.15
Percentage variation compared to W(HMA),Bi(HMA),Ba(HMA)	-0.227055	-0.272049	-0.339605	-0.278166	-0.531564	-0.294485	-0.246289	-0.320945	-0.197793	-0.311024	-0.296164	-0.298268	-0.30715	-0.414125	-0.234205	-0.295702	-0.211651	-0.329438
W(HMA),Bi(HMA-CDW),Ba(CMRA-JGW)	513729	0.196823	16487.4	2474.44	1957.04	2595.01	1810.61	54.9806	947.646	3.26341e+06	21999.3	31133.6	13074.5	345728	51771.1	1526.35	433898	6673.82
Percentage variation compared to W(HMA),Bi(HMA),Ba(HMA)	-0.23044	-0.282187	-0.358071	-0.275026	-0.531828	-0.291373	-0.243106	-0.345289	-0.19855	-0.321309	-0.315289	-0.316385	-0.324431	-0.435871	-0.24198	-0.309593	-0.173896	-0.338294
W(HMA),Bi(HMA-FA),Ba(CMRA-JGW)	508686	0.196877	16445	2438.86	1944.47	2558.13	1773.16	54.8706	947.619	3.28182e+06	22005.1	31151.3	13067.4	346089	51727.2	1527.18	407361	6623.28
Percentage variation compared to W(HMA),Bi(HMA),Ba(HMA)	-0.237995	-0.281989	-0.359723	-0.285449	-0.534835	-0.301444	-0.258763	-0.346598	-0.198573	-0.317481	-0.31511	-0.315996	-0.324797	-0.435282	-0.242623	-0.309217	-0.224421	-0.343305
