# Supplementary material for: Life Cycle Assessment of Sustainable Asphalt Pavement Solutions Involving Recycled Aggregates and Polymers
Source: Materials (Basel). 2021 Jul 11;14(14):3867. doi: 10.3390/ma14143867 (PMC8303268; doi:10.3390/ma14143867)
Supplement: Supplementary file 1 [file materials-14-03867-s001.zip › materials-1276990 - SM/Supplementary material_Tables from S3 to S22 process contribution to each indicator of all pavement configurations.xlsx]

## Sheet: Cover page
Supplementary material
Life Cycle Assessment of sustainable asphalt pavement solutions involving recycled aggregates and polymers
Cristina Oreto1, Francesca Russo1, Rosa Veropalumbo1*, Nunzio Viscione1, Salvatore Antonio Biancardo1, Gianluca Dell’Acqua1
1Department of Civil, Construction and Environmental Engineering, Federico II University of Naples, Via Claudio 21, 80125, Naples, Italy; cristina.oreto@unina.it (C.O.), francesca.russo2@unina.it (F.R.), rosa.veropalumbo@unina.it (R.V.), nunzio.viscione@unina.it (N.V.), salvatoreantonio.biancardo@unina.it (S.A.B.), gianluca.dellacqua@unina.it (G.D.)
*Correspondence: rosa.veropalumbo@unina.it; Tel.: +39 0817683379
Summary of contents:
Table S3: Life cycle impacts of pavement configuration W (HMA), Bi (HMA), Ba (HMA)
Table S4: Life cycle impacts of pavement configuration W (HMA), Bi (HMACDW), Ba (HMA)
Table S5: Life cycle impacts of pavement configuration W (HMA), Bi (HMAFA), Ba (HMA)
Table S6: Life cycle impacts of pavement configuration W (HMA), Bi (HMAPMB), Ba (HMA)
Table S7: Life cycle impacts of pavement configuration W (HMA), Bi (HMAPMA), Ba (HMA)
Table S8: Life cycle impacts of pavement configuration W (HMA), Bi (HMA), Ba (HMAJGW)
Table S9: Life cycle impacts of pavement configuration W (HMA), Bi (HMACDW), Ba (HMAJGW)
Table S10: Life cycle impacts of pavement configuration W (HMA), Bi (HMAFA), Ba (HMAJGW)
Table S11: Life cycle impacts of pavement configuration W (HMA), Bi (HMAPMB), Ba (HMAJGW)
Table S12: Life cycle impacts of pavement configuration W (HMA), Bi (HMAPMA), Ba (HMAJGW)
Table S13: Life cycle impacts of pavement configuration W (HMA), Bi (HMA), Ba (CMRA)
Table S14: Life cycle impacts of pavement configuration W (HMA), Bi (HMACDW), Ba (CMRA)
Table S15: Life cycle impacts of pavement configuration W (HMA), Bi (HMAFA), Ba (CMRA)
Table S16: Life cycle impacts of pavement configuration W (HMA), Bi (HMAPMB), Ba (CMRA)
Table S17: Life cycle impacts of pavement configuration W (HMA), Bi (HMAPMA), Ba (CMRA)
Table S18: Life cycle impacts of pavement configuration W (HMA), Bi (HMA), Ba (CMRAJGW)
Table S19: Life cycle impacts of pavement configuration W (HMA), Bi (HMACDW), Ba (CMRAJGW)
Table S20: Life cycle impacts of pavement configuration W (HMA), Bi (HMAFA), Ba (CMRAJGW)
Table S21: Life cycle impacts of pavement configuration W (HMA), Bi (HMAPMB), Ba (CMRAJGW)
Table S22: Life cycle impacts of pavement configuration W (HMA), Bi (HMAPMA), Ba (CMRAJGW)

## Sheet: Table S3
W (HMA), Bi (HMA), Ba (HMA)
Impact category indicator	Unit	Natural aggregates production and supply	Bitumen production and supply	JGW management	RAP management	Hot asphalt mixture production and supply	Base layer construction	Binder layer construction	Wearing course construction	Demolition and disposal
GWP	kg CO2 eq	153785	69895.2	4226.42	178940	53488.6	1667.81	713.897	1000.69	203846
ODP	kg CFC11 eq	0.0810389	0.00118693	0.00238765	0.0730186	0.030353	0.00111425	0.000476951	0.000668553	0.0839529
IR	kBq Co-60 eq	14645.2	35.5387	118.642	3874.45	2590.3	24.7103	10.5771	14.8262	4370
OFH	kg NOx eq	672.996	449.468	26.6796	815.018	474.284	24.9038	7.86023	8.65237	933.277
PM	kg PM2.5 eq	260.696	140.481	7.77968	250.752	64.4668	2186.18	546.931	438.105	284.79
OFT	kg NOx eq	685.984	466.068	27.2024	831.304	643.95	34.6827	10.3351	10.6759	951.827
A	kg SO2 eq	547.306	473.195	17.0848	551.474	163.866	5.54737	2.37452	3.32842	627.989
FE	kg P eq	42.6119	0.120985	0.808323	15.6308	7.0861	0.0651016	0.0278664	0.0390609	17.5868
ME	kg N eq	6.41578	0.0108452	0.0556977	555.627	0.545138	0.0051226	0.0021927	0.00307356	619.75
TECO	kg 1,4-DCB	1.69646e+06	22069.5	36080.6	1.20125e+06	503020	2238.09	958.001	1342.85	1.34498e+06
FECO	kg 1,4-DCB	5679.84	36.9115	3627.28	10167.2	1227.28	11.5254	4.93339	6.91524	11367.4
MECO	kg 1,4-DCB	8258.66	60.0043	5087.48	14280.2	1855.53	16.8096	7.19526	10.0857	15966.7
CT	kg 1,4-DCB	6786.05	46.4148	603.369	4841.85	1519.37	34.1173	14.6037	20.4704	5487.1
NCT	kg 1,4-DCB	145153	982.579	183688	118641	30974.6	252.096	107.908	151.258	132901
LU	m2a crop eq	17542.3	49.9965	677.485	22865.9	1637.69	4.98398	2.13337	2.99039	25514.4
MR	kg Cu eq	949.336	6.84854	15.6421	503.34	161.372	2.84073	1.21596	1.70444	568.5
FR	kg oil eq	46056.8	334714	1865.56	58244.6	16545.2	738.853	316.262	443.312	66309.7
W	m3	5269.86	366.881	57.4228	1932.07	298.806	1.34569	0.576017	0.807416	2158.01

## Sheet: Table S4
W (HMA), Bi (HMACDW), Ba (HMA)
Impact category indicator	Unit	Natural aggregates production and supply	CDW supply and treatments	Bitumen production and supply	JGW management	RAP management	Hot asphalt mixture production and supply	Base layer construction	Binder layer construction	Wearing course construction	Demolition and disposal
GWP	kg CO2 eq	151125	375.549	72530.2	4226.42	178940	53488.6	1667.81	713.897	1000.69	203846
ODP	kg CFC11 eq	0.0795532	0.000200916	0.00123168	0.00238765	0.0730186	0.030353	0.00111425	0.000476951	0.000668553	0.0839529
IR	kBq Co-60 eq	14299.2	6.33112	36.8785	118.642	3874.45	2590.3	24.7103	10.5771	14.8262	4370
OFH	kg NOx eq	663.59	3.29866	466.413	26.6796	815.018	474.284	24.9038	7.86023	8.65237	933.277
PM	kg PM2.5 eq	256.642	1.64944	145.777	7.77968	250.752	64.4668	2186.18	546.931	438.105	284.79
OFT	kg NOx eq	676.406	3.35467	483.639	27.2024	831.304	643.95	34.6827	10.3351	10.6759	951.827
A	kg SO2 eq	538.566	1.65445	491.034	17.0848	551.474	163.866	5.54737	2.37452	3.32842	627.989
FE	kg P eq	41.8796	0.0200323	0.125546	0.808323	15.6308	7.0861	0.0651016	0.0278664	0.0390609	17.5868
ME	kg N eq	5.99371	0.00166583	0.011254	0.0556977	555.627	0.545138	0.0051226	0.0021927	0.00307356	619.75
TECO	kg 1,4-DCB	1.67968e+06	3314.19	22901.5	36080.6	1.20125e+06	503020	2238.09	958.001	1342.85	1.34498e+06
FECO	kg 1,4-DCB	5606.05	5.33137	38.3031	3627.28	10167.2	1227.28	11.5254	4.93339	6.91524	11367.4
MECO	kg 1,4-DCB	8152.92	8.78139	62.2664	5087.48	14280.2	1855.53	16.8096	7.19526	10.0857	15966.7
CT	kg 1,4-DCB	6713.99	7.31306	48.1646	603.369	4841.85	1519.37	34.1173	14.6037	20.4704	5487.1
NCT	kg 1,4-DCB	142872	151.297	1019.62	183688	118641	30974.6	252.096	107.908	151.258	132901
LU	m2a crop eq	16739.3	7.80408	51.8814	677.485	22865.9	1637.69	4.98398	2.13337	2.99039	25514.4
MR	kg Cu eq	948.387	1.00016	7.10672	15.6421	503.34	161.372	2.84073	1.21596	1.70444	568.5
FR	kg oil eq	45499.4	124.492	347333	1865.56	58244.6	16545.2	738.853	316.262	443.312	66309.7
W	m3	5087.86	0.419642	380.712	57.4228	1932.07	298.806	1.34569	0.576017	0.807416	2158.01

## Sheet: Table S5
W (HMA), Bi (HMAFA), Ba (HMA)
Impact category indicator	Unit	Natural aggregates production and supply	FA supply	Bitumen production and supply	JGW management	RAP management	Hot asphalt mixture production and supply	Base layer construction	Binder layer construction	Wearing course construction	Demolition and disposal
GWP	kg CO2 eq	151506	1320.46	69228.6	4226.42	178940	53488.6	1667.81	713.897	1000.69	203846
ODP	kg CFC11 eq	0.0797397	0.000611973	0.00117561	0.00238765	0.0730186	0.030353	0.00111425	0.000476951	0.000668553	0.0839529
IR	kBq Co-60 eq	14327.4	30.7975	35.1997	118.642	3874.45	2590.3	24.7103	10.5771	14.8262	4370
OFH	kg NOx eq	665.407	6.06674	445.181	26.6796	815.018	474.284	24.9038	7.86023	8.65237	933.277
PM	kg PM2.5 eq	257.234	1.64832	139.141	7.77968	250.752	64.4668	2186.18	546.931	438.105	284.79
OFT	kg NOx eq	678.258	6.18412	461.623	27.2024	831.304	643.95	34.6827	10.3351	10.6759	951.827
A	kg SO2 eq	539.872	3.93762	468.682	17.0848	551.474	163.866	5.54737	2.37452	3.32842	627.989
FE	kg P eq	41.9524	0.0978533	0.119831	0.808323	15.6308	7.0861	0.0651016	0.0278664	0.0390609	17.5868
ME	kg N eq	5.99917	0.0084014	0.0107417	0.0556977	555.627	0.545138	0.0051226	0.0021927	0.00307356	619.75
TECO	kg 1,4-DCB	1.68499e+06	23778	21859	36080.6	1.20125e+06	503020	2238.09	958.001	1342.85	1.34498e+06
FECO	kg 1,4-DCB	5619.88	31.1472	36.5595	3627.28	10167.2	1227.28	11.5254	4.93339	6.91524	11367.4
MECO	kg 1,4-DCB	8173.6	53.4805	59.432	5087.48	14280.2	1855.53	16.8096	7.19526	10.0857	15966.7
CT	kg 1,4-DCB	6729.79	27.9024	45.9721	603.369	4841.85	1519.37	34.1173	14.6037	20.4704	5487.1
NCT	kg 1,4-DCB	143215	975.3	973.207	183688	118641	30974.6	252.096	107.908	151.258	132901
LU	m2a crop eq	16761.5	56.7256	49.5197	677.485	22865.9	1637.69	4.98398	2.13337	2.99039	25514.4
MR	kg Cu eq	950.893	5.08558	6.78322	15.6421	503.34	161.372	2.84073	1.21596	1.70444	568.5
FR	kg oil eq	45624	457.69	331522	1865.56	58244.6	16545.2	738.853	316.262	443.312	66309.7
W	m3	5115.29	2.12101	363.382	57.4228	1932.07	298.806	1.34569	0.576017	0.807416	2158.01

## Sheet: Table S6
W (HMA), Bi (HMAPMB), Ba (HMA)
Impact category indicator	Unit	Natural aggregates production and supply	Bitumen production and supply	JGW management	RAP management	Hot asphalt mixture production and supply	Base layer construction	Binder layer construction	Wearing course construction	Demolition and disposal
GWP	kg CO2 eq	153785	79776.8	4226.42	178940	53488.6	1667.81	713.897	1000.69	203846
ODP	kg CFC11 eq	0.0810389	0.00117561	0.00238765	0.0730186	0.030353	0.00111425	0.000476951	0.000668553	0.0839529
IR	kBq Co-60 eq	14645.2	35.1997	118.642	3874.45	2590.3	24.7103	10.5771	14.8262	4370
OFH	kg NOx eq	672.996	474.588	26.6796	815.018	474.284	24.9038	7.86023	8.65237	933.277
PM	kg PM2.5 eq	260.696	156.144	7.77968	250.752	64.4668	2186.18	546.931	438.105	284.79
OFT	kg NOx eq	685.984	490.68	27.2024	831.304	643.95	34.6827	10.3351	10.6759	951.827
A	kg SO2 eq	547.306	526.733	17.0848	551.474	163.866	5.54737	2.37452	3.32842	627.989
FE	kg P eq	42.6119	0.119831	0.808323	15.6308	7.0861	0.0651016	0.0278664	0.0390609	17.5868
ME	kg N eq	6.41578	0.0107417	0.0556977	555.627	0.545138	0.0051226	0.0021927	0.00307356	619.75
TECO	kg 1,4-DCB	1.69646e+06	21859	36080.6	1.20125e+06	503020	2238.09	958.001	1342.85	1.34498e+06
FECO	kg 1,4-DCB	5679.84	36.5595	3627.28	10167.2	1227.28	11.5254	4.93339	6.91524	11367.4
MECO	kg 1,4-DCB	8258.66	59.432	5087.48	14280.2	1855.53	16.8096	7.19526	10.0857	15966.7
CT	kg 1,4-DCB	6786.05	45.9721	603.369	4841.85	1519.37	34.1173	14.6037	20.4704	5487.1
NCT	kg 1,4-DCB	145153	973.207	183688	118641	30974.6	252.096	107.908	151.258	132901
LU	m2a crop eq	17542.3	49.5197	677.485	22865.9	1637.69	4.98398	2.13337	2.99039	25514.4
MR	kg Cu eq	949.336	6.78322	15.6421	503.34	161.372	2.84073	1.21596	1.70444	568.5
FR	kg oil eq	46056.8	334030	1865.56	58244.6	16545.2	738.853	316.262	443.312	66309.7
W	m3	5269.86	776.017	57.4228	1932.07	298.806	1.34569	0.576017	0.807416	2158.01

## Sheet: Table S7
W (HMA), Bi (HMAPMA), Ba (HMA)
Impact category indicator	Unit	Natural aggregates production and supply	Polymeric compound production and transport	Bitumen production and supply	JGW management	RAP management	Hot asphalt mixture production and supply	Base layer construction	Binder layer construction	Wearing course construction	Demolition and disposal
GWP	kg CO2 eq	153785	3545.46	68600.1	4226.42	178940	53488.6	1667.81	713.897	1000.69	203846
ODP	kg CFC11 eq	0.0810389	0.00130327	0.00116494	0.00238765	0.0730186	0.030353	0.00111425	0.000476951	0.000668553	0.0839529
IR	kBq Co-60 eq	14645.2	162.766	34.8802	118.642	3874.45	2590.3	24.7103	10.5771	14.8262	4370
OFH	kg NOx eq	672.996	8.84418	441.14	26.6796	815.018	474.284	24.9038	7.86023	8.65237	933.277
PM	kg PM2.5 eq	260.696	5.86116	137.878	7.77968	250.752	64.4668	2186.18	546.931	438.105	284.79
OFT	kg NOx eq	685.984	9.03249	457.432	27.2024	831.304	643.95	34.6827	10.3351	10.6759	951.827
A	kg SO2 eq	547.306	11.7161	464.427	17.0848	551.474	163.866	5.54737	2.37452	3.32842	627.989
FE	kg P eq	42.6119	0.967572	0.118743	0.808323	15.6308	7.0861	0.0651016	0.0278664	0.0390609	17.5868
ME	kg N eq	6.41578	0.551164	0.0106442	0.0556977	555.627	0.545138	0.0051226	0.0021927	0.00307356	619.75
TECO	kg 1,4-DCB	1.69646e+06	24329.1	21660.6	36080.6	1.20125e+06	503020	2238.09	958.001	1342.85	1.34498e+06
FECO	kg 1,4-DCB	5679.84	383.263	36.2276	3627.28	10167.2	1227.28	11.5254	4.93339	6.91524	11367.4
MECO	kg 1,4-DCB	8258.66	511.565	58.8924	5087.48	14280.2	1855.53	16.8096	7.19526	10.0857	15966.7
CT	kg 1,4-DCB	6786.05	172.239	45.5547	603.369	4841.85	1519.37	34.1173	14.6037	20.4704	5487.1
NCT	kg 1,4-DCB	145153	8129	964.372	183688	118641	30974.6	252.096	107.908	151.258	132901
LU	m2a crop eq	17542.3	122.678	49.0701	677.485	22865.9	1637.69	4.98398	2.13337	2.99039	25514.4
MR	kg Cu eq	949.336	13.3686	6.72164	15.6421	503.34	161.372	2.84073	1.21596	1.70444	568.5
FR	kg oil eq	46056.8	824.073	328512	1865.56	58244.6	16545.2	738.853	316.262	443.312	66309.7
W	m3	5269.86	20.1089	360.083	57.4228	1932.07	298.806	1.34569	0.576017	0.807416	2158.01

## Sheet: Table S8
W (HMA), Bi (HMA), Ba (HMAJGW)
Impact category indicator	Unit	Natural aggregates production and supply	Bitumen production and supply	JGW management	RAP management	Hot asphalt mixture production and supply	Base layer construction	Binder layer construction	Wearing course construction	Demolition and disposal
GWP	kg CO2 eq	145328	78860.5	1286.02	178940	53488.6	1667.81	713.897	1000.69	203846
ODP	kg CFC11 eq	0.0765862	0.00133917	0.000670519	0.0730186	0.030353	0.00111425	0.000476951	0.000668553	0.0839529
IR	kBq Co-60 eq	13700.4	40.0971	23.4383	3874.45	2590.3	24.7103	10.5771	14.8262	4370
OFH	kg NOx eq	641.489	507.12	6.58622	815.018	474.284	24.9038	7.86023	8.65237	933.277
PM	kg PM2.5 eq	247.313	158.5	1.59874	250.752	64.4668	2186.18	546.931	438.105	284.79
OFT	kg NOx eq	653.882	525.849	6.70262	831.304	643.95	34.6827	10.3351	10.6759	951.827
A	kg SO2 eq	518.939	533.89	3.8976	551.474	163.866	5.54737	2.37452	3.32842	627.989
FE	kg P eq	40.171	0.136504	0.0779504	15.6308	7.0861	0.0651016	0.0278664	0.0390609	17.5868
ME	kg N eq	5.55682	0.0122362	0.00642803	555.627	0.545138	0.0051226	0.0021927	0.00307356	619.75
TECO	kg 1,4-DCB	1.62391e+06	24900.3	13343.4	1.20125e+06	503020	2238.09	958.001	1342.85	1.34498e+06
FECO	kg 1,4-DCB	5404.64	41.6461	50.8863	10167.2	1227.28	11.5254	4.93339	6.91524	11367.4
MECO	kg 1,4-DCB	7861.42	67.7009	76.5692	14280.2	1855.53	16.8096	7.19526	10.0857	15966.7
CT	kg 1,4-DCB	6478.56	52.3682	31.1314	4841.85	1519.37	34.1173	14.6037	20.4704	5487.1
NCT	kg 1,4-DCB	137429	1108.61	2158.23	118641	30974.6	252.096	107.908	151.258	132901
LU	m2a crop eq	15897.2	56.4094	36.6307	22865.9	1637.69	4.98398	2.13337	2.99039	25514.4
MR	kg Cu eq	920.535	7.72698	3.71375	503.34	161.372	2.84073	1.21596	1.70444	568.5
FR	kg oil eq	43918.9	377647	431.767	58244.6	16545.2	738.853	316.262	443.312	66309.7
W	m3	4937.54	413.94	1.99235	1932.07	298.806	1.34569	0.576017	0.807416	2158.01

## Sheet: Table S9
W (HMA), Bi (HMACDW), Ba (HMAJGW)
Impact category indicator	Unit	Natural aggregates production and supply	CDW supply and treatments	Bitumen production and supply	JGW management	RAP management	Hot asphalt mixture production and supply	Base layer construction	Binder layer construction	Wearing course construction	Demolition and disposal
GWP	kg CO2 eq	143335	375.549	82162.1	1286.02	178940	53488.6	1667.81	713.897	1000.69	203846
ODP	kg CFC11 eq	0.0754093	0.000200916	0.00139524	0.000670519	0.0730186	0.030353	0.00111425	0.000476951	0.000668553	0.0839529
IR	kBq Co-60 eq	13370	6.33112	41.7759	23.4383	3874.45	2590.3	24.7103	10.5771	14.8262	4370
OFH	kg NOx eq	635.145	3.29866	528.352	6.58622	815.018	474.284	24.9038	7.86023	8.65237	933.277
PM	kg PM2.5 eq	244.091	1.64944	165.136	1.59874	250.752	64.4668	2186.18	546.931	438.105	284.79
OFT	kg NOx eq	647.425	3.35467	547.865	6.70262	831.304	643.95	34.6827	10.3351	10.6759	951.827
A	kg SO2 eq	512.186	1.65445	556.243	3.8976	551.474	163.866	5.54737	2.37452	3.32842	627.989
FE	kg P eq	39.4881	0.0200323	0.142219	0.0779504	15.6308	7.0861	0.0651016	0.0278664	0.0390609	17.5868
ME	kg N eq	5.13899	0.00166583	0.0127485	0.00642803	555.627	0.545138	0.0051226	0.0021927	0.00307356	619.75
TECO	kg 1,4-DCB	1.61913e+06	3314.19	25942.8	13343.4	1.20125e+06	503020	2238.09	958.001	1342.85	1.34498e+06
FECO	kg 1,4-DCB	5346.56	5.33137	43.3897	50.8863	10167.2	1227.28	11.5254	4.93339	6.91524	11367.4
MECO	kg 1,4-DCB	7782.66	8.78139	70.5353	76.5692	14280.2	1855.53	16.8096	7.19526	10.0857	15966.7
CT	kg 1,4-DCB	6420.59	7.31306	54.5607	31.1314	4841.85	1519.37	34.1173	14.6037	20.4704	5487.1
NCT	kg 1,4-DCB	135639	151.297	1155.03	2158.23	118641	30974.6	252.096	107.908	151.258	132901
LU	m2a crop eq	15122.8	7.80408	58.7711	36.6307	22865.9	1637.69	4.98398	2.13337	2.99039	25514.4
MR	kg Cu eq	922.152	1.00016	8.05048	3.71375	503.34	161.372	2.84073	1.21596	1.70444	568.5
FR	kg oil eq	43592.5	124.492	393458	431.767	58244.6	16545.2	738.853	316.262	443.312	66309.7
W	m3	4756.6	0.419642	431.27	1.99235	1932.07	298.806	1.34569	0.576017	0.807416	2158.01

## Sheet: Table S10
W (HMA), Bi (HMAFA), Ba (HMAJGW)
Impact category indicator	Unit	Natural aggregates production and supply	FA supply	Bitumen production and supply	JGW management	RAP management	Hot asphalt mixture production and supply	Base layer construction	Binder layer construction	Wearing course construction	Demolition and disposal
GWP	kg CO2 eq	143717	1320.46	78172.1	1286.02	178940	53488.6	1667.81	713.897	1000.69	203846
ODP	kg CFC11 eq	0.0755959	0.000611973	0.00132748	0.000670519	0.0730186	0.030353	0.00111425	0.000476951	0.000668553	0.0839529
IR	kBq Co-60 eq	13398.2	30.7975	39.7471	23.4383	3874.45	2590.3	24.7103	10.5771	14.8262	4370
OFH	kg NOx eq	636.961	6.06674	502.694	6.58622	815.018	474.284	24.9038	7.86023	8.65237	933.277
PM	kg PM2.5 eq	244.683	1.64832	157.116	1.59874	250.752	64.4668	2186.18	546.931	438.105	284.79
OFT	kg NOx eq	649.277	6.18412	521.259	6.70262	831.304	643.95	34.6827	10.3351	10.6759	951.827
A	kg SO2 eq	513.492	3.93762	529.23	3.8976	551.474	163.866	5.54737	2.37452	3.32842	627.989
FE	kg P eq	39.561	0.0978533	0.135312	0.0779504	15.6308	7.0861	0.0651016	0.0278664	0.0390609	17.5868
ME	kg N eq	5.14445	0.0084014	0.0121294	0.00642803	555.627	0.545138	0.0051226	0.0021927	0.00307356	619.75
TECO	kg 1,4-DCB	1.62444e+06	23778	24682.9	13343.4	1.20125e+06	503020	2238.09	958.001	1342.85	1.34498e+06
FECO	kg 1,4-DCB	5360.39	31.1472	41.2825	50.8863	10167.2	1227.28	11.5254	4.93339	6.91524	11367.4
MECO	kg 1,4-DCB	7803.34	53.4805	67.1099	76.5692	14280.2	1855.53	16.8096	7.19526	10.0857	15966.7
CT	kg 1,4-DCB	6436.39	27.9024	51.9111	31.1314	4841.85	1519.37	34.1173	14.6037	20.4704	5487.1
NCT	kg 1,4-DCB	135983	975.3	1098.93	2158.23	118641	30974.6	252.096	107.908	151.258	132901
LU	m2a crop eq	15145	56.7256	55.917	36.6307	22865.9	1637.69	4.98398	2.13337	2.99039	25514.4
MR	kg Cu eq	924.658	5.08558	7.65953	3.71375	503.34	161.372	2.84073	1.21596	1.70444	568.5
FR	kg oil eq	43717	457.69	374351	431.767	58244.6	16545.2	738.853	316.262	443.312	66309.7
W	m3	4784.03	2.12101	410.326	1.99235	1932.07	298.806	1.34569	0.576017	0.807416	2158.01

## Sheet: Tabel S11
W (HMA), Bi (HMAPMB), Ba (HMAJGW)
Impact category indicator	Unit	Natural aggregates production and supply	Bitumen production and supply	JGW management	RAP management	Hot asphalt mixture production and supply	Base layer construction	Binder layer construction	Wearing course construction	Demolition and disposal
GWP	kg CO2 eq	145995	89408.7	1286.02	178940	53488.6	1667.81	713.897	1000.69	203846
ODP	kg CFC11 eq	0.076895	0.00133917	0.000670519	0.0730186	0.030353	0.00111425	0.000476951	0.000668553	0.0839529
IR	kBq Co-60 eq	13716	40.0971	23.4383	3874.45	2590.3	24.7103	10.5771	14.8262	4370
OFH	kg NOx eq	644.551	536.527	6.58622	815.018	474.284	24.9038	7.86023	8.65237	933.277
PM	kg PM2.5 eq	248.145	175.503	1.59874	250.752	64.4668	2186.18	546.931	438.105	284.79
OFT	kg NOx eq	657.003	554.907	6.70262	831.304	643.95	34.6827	10.3351	10.6759	951.827
A	kg SO2 eq	520.927	591.941	3.8976	551.474	163.866	5.54737	2.37452	3.32842	627.989
FE	kg P eq	40.2204	0.136504	0.0779504	15.6308	7.0861	0.0651016	0.0278664	0.0390609	17.5868
ME	kg N eq	5.56106	0.0122362	0.00642803	555.627	0.545138	0.0051226	0.0021927	0.00307356	619.75
TECO	kg 1,4-DCB	1.63591e+06	24900.3	13343.4	1.20125e+06	503020	2238.09	958.001	1342.85	1.34498e+06
FECO	kg 1,4-DCB	5420.36	41.6461	50.8863	10167.2	1227.28	11.5254	4.93339	6.91524	11367.4
MECO	kg 1,4-DCB	7888.41	67.7009	76.5692	14280.2	1855.53	16.8096	7.19526	10.0857	15966.7
CT	kg 1,4-DCB	6492.64	52.3682	31.1314	4841.85	1519.37	34.1173	14.6037	20.4704	5487.1
NCT	kg 1,4-DCB	137921	1108.61	2158.23	118641	30974.6	252.096	107.908	151.258	132901
LU	m2a crop eq	15925.8	56.4094	36.6307	22865.9	1637.69	4.98398	2.13337	2.99039	25514.4
MR	kg Cu eq	923.101	7.72698	3.71375	503.34	161.372	2.84073	1.21596	1.70444	568.5
FR	kg oil eq	44149.9	380155	431.767	58244.6	16545.2	738.853	316.262	443.312	66309.7
W	m3	4938.61	826.575	1.99235	1932.07	298.806	1.34569	0.576017	0.807416	2158.01

[truncated: 11 more sheets: Table S12, Table S13, Table S14, Table S15, Table S16, Table S17, Table S18, Table S19, Table S20, Table S21, Table S22]
